# Supplementary material for: Inferring the qualities of protein–RNA models with graph transformers
Source: Bioinformatics. 2026 Apr 28;42(5):btag202. doi: 10.1093/bioinformatics/btag202 (PMC13189855; doi:10.1093/bioinformatics/btag202)
Supplement: btag202_Supplementary_Data [file btag202_supplementary_data.zip]

Archive with 2 entries (2 files):
- supplementary.pdf
- supplementary_data.xlsx
