# Supplementary material for: Inferring the qualities of protein–RNA models with graph transformers
Source: Bioinformatics. 2026 Apr 28;42(5):btag202. doi: 10.1093/bioinformatics/btag202 (PMC13189855; doi:10.1093/bioinformatics/btag202)
Supplement: btag202_Supplementary_Data [file btag202_supplementary_data.zip › supplementary_data.xlsx]

## Sheet: HYBRID-FOLD-1
dataset	model	includes_sequence	initial_learning_rate	reducelr_patience	quantile_clip	batch_size	weight_decay	decay_filter	output_k_ratio	gpsconv	gpsconv_dropout	component_1_depth	component_1_channels	component_1_heads	component_1_dropout	component_2_depth	component_2_channels	component_2_heads	component_2_dropout	global_fold_pool_channels	global_fold_pool_dropgate	global_fold_pool_dropmap	global_interface_pool_channels	global_interface_pool_dropgate	global_interface_pool_dropmap	interface_pool_channels	interface_pool_dropgate	interface_pool_dropmap	training_bb_lddt	validation_bb_lddt	training_oligo_gdtts	validation_oligo_gdtts	training_oligo_gdtha	validation_oligo_gdtha	training_ilddt	validation_ilddt	training_ics	validation_ics	training_ips	validation_ips	training_per_interface_ics	validation_per_interface_ics	training_per_interface_ips	validation_per_interface_ips	training_loss	validation_loss	best_epoch	total_epochs
HYBRID-FOLD-1	FOLD1_model_25.k50_0.25_32_med	TRUE	0.0005	5	0.25	32	0.01	FALSE	0.5	TRUE	0.2	1	96	5	0.2	1	64	4	0.2	48	0.2	0.2	32	0.2	0.2	16	0.2	0.2	0.0143958	0.0316636	0.0319047	0.0462273	0.02937	0.0393223	0.0279276	0.0610032	0.0346021	0.0760329	0.0331514	0.0827503	0.0357661	0.0655257	0.0482728	0.0908341	0.0350982	0.0671732	12	23
HYBRID-FOLD-1	FOLD1_model_25.even.drop.k50_0.25_16_med	TRUE	0.0005	5	0.25	16	0.01	FALSE	0.5	TRUE	0.35	1	96	5	0.35	1	64	4	0.35	32	0.1	0.1	32	0.1	0.1	32	0.1	0.1	0.015062	0.0347122	0.0332729	0.049017	0.0301912	0.0427453	0.0305231	0.0651057	0.0378655	0.0765116	0.0357681	0.087597	0.0394704	0.0634354	0.0510051	0.0908754	0.0376425	0.0682184	9	28
HYBRID-FOLD-1	FOLD1_model_25.even.drop_0.25_32_med	TRUE	0.0005	5	0.25	32	0.01	FALSE	0.25	TRUE	0.35	1	96	5	0.35	1	64	4	0.35	32	0.1	0.1	32	0.1	0.1	32	0.1	0.1	0.0139626	0.037804	0.0323885	0.0523954	0.0296643	0.0469396	0.0290498	0.0679871	0.0361405	0.0802933	0.0342773	0.082706	0.0375263	0.0642954	0.0495482	0.086777	0.0361929	0.0684452	17	82
HYBRID-FOLD-1	FOLD1_model_25.even.drop_0.25_32	TRUE	0.001	5	0.25	32	0.01	FALSE	0.25	TRUE	0.35	1	96	5	0.35	1	64	4	0.35	32	0.1	0.1	32	0.1	0.1	32	0.1	0.1	0.0122953	0.0343733	0.0301932	0.0506818	0.0273942	0.0425	0.0264612	0.0666933	0.0329368	0.0807616	0.0310322	0.0829052	0.0361372	0.0650585	0.0473446	0.0913413	0.0340114	0.0689262	20	22
HYBRID-FOLD-1	FOLD1_model_25.k50.drop.ibal_0.25_32_med	TRUE	0.0005	5	0.25	32	0.01	FALSE	0.5	TRUE	0.35	1	96	5	0.35	1	64	4	0.2	48	0.2	0.2	32	0.2	0.2	32	0.2	0.2	0.0148787	0.0334124	0.0325839	0.0506228	0.0299736	0.0451666	0.0301132	0.0665906	0.0377416	0.0790224	0.0353175	0.0818952	0.039161	0.0646059	0.0505923	0.0926723	0.0372822	0.0690454	13	26
HYBRID-FOLD-1	FOLD1_model_25_0.25_16	TRUE	0.001	5	0.25	16	0.01	FALSE	0.25	TRUE	0.2	1	96	5	0.2	1	64	4	0.2	48	0.2	0.2	32	0.2	0.2	16	0.2	0.2	0.017805	0.0383208	0.0364426	0.0565531	0.0336177	0.0515401	0.0340458	0.0680655	0.0425238	0.0761568	0.0394153	0.0827361	0.043065	0.0635455	0.0545361	0.0888555	0.0411774	0.0692146	5	15
HYBRID-FOLD-1	FOLD1_model_25.small.deep.even.drop.k50_0.25_32_med	TRUE	0.0005	5	0.25	32	0.01	FALSE	0.5	TRUE	0.35	2	32	2	0.35	1	32	4	0.35	32	0.1	0.1	32	0.1	0.1	32	0.1	0.1	0.0165061	0.0348918	0.0346607	0.0519955	0.0312745	0.0448128	0.0334201	0.0632441	0.0413963	0.0737185	0.0376954	0.0868601	0.0427356	0.0663248	0.0534002	0.0922863	0.040055	0.0692797	11	46
HYBRID-FOLD-1	FOLD1_model_25.k50.skim_0.25_32_med	TRUE	0.0005	5	0.25	32	0.01	FALSE	0.5	TRUE	0.2	1	64	6	0.2	1	64	4	0.2	32	0.2	0.2	32	0.2	0.2	16	0.2	0.2	0.0139453	0.0355079	0.0316873	0.05313	0.0291397	0.0456991	0.0276636	0.0659202	0.0339976	0.0809874	0.0329679	0.084588	0.0361893	0.065235	0.0484914	0.0915142	0.0350801	0.0696733	20	29
HYBRID-FOLD-1	FOLD1_model_25.even.drop.k50_0.25_32_med	TRUE	0.0005	5	0.25	32	0.01	FALSE	0.5	TRUE	0.35	1	96	5	0.35	1	64	4	0.35	32	0.1	0.1	32	0.1	0.1	32	0.1	0.1	0.0140511	0.0335318	0.0321558	0.0512288	0.0295	0.0444352	0.0288741	0.0653022	0.036181	0.0773299	0.033903	0.0866791	0.0382293	0.0651361	0.0493974	0.0942683	0.0362592	0.0697267	15	20
HYBRID-FOLD-1	FOLD1_model_25_0.25_32	TRUE	0.001	5	0.25	32	0.01	FALSE	0.25	TRUE	0.2	1	96	5	0.2	1	64	4	0.2	48	0.2	0.2	32	0.2	0.2	16	0.2	0.2	0.0159473	0.032123	0.032994	0.0498746	0.0301647	0.0449909	0.02818	0.0663148	0.0344685	0.0808065	0.0334798	0.0833835	0.0361381	0.0650515	0.0488272	0.0946997	0.0356541	0.0697289	19	28
HYBRID-FOLD-1	FOLD1_model_25_0.25	TRUE	0.001	5	0.25	64	0.01	FALSE	0.25	TRUE	0.2	1	96	5	0.2	1	64	4	0.2	48	0.2	0.2	32	0.2	0.2	16	0.2	0.2	0.0155033	0.0321058	0.0339053	0.0566614	0.0311589	0.0479247	0.029773	0.068286	0.0366552	0.0782212	0.0350844	0.0878937	0.0375022	0.0655372	0.0501113	0.0939778	0.0368838	0.0708032	10	14
HYBRID-FOLD-1	FOLD1_model_25.k50.drop_0.25_32_med	TRUE	0.0005	5	0.25	32	0.01	FALSE	0.5	TRUE	0.35	1	96	5	0.35	1	64	4	0.2	48	0.2	0.2	32	0.2	0.2	16	0.2	0.2	0.0151593	0.0358567	0.0335935	0.0525157	0.0308542	0.0465085	0.0309695	0.072871	0.0392526	0.0834246	0.0360761	0.084105	0.0412704	0.0661443	0.0526897	0.0948589	0.0387692	0.0715242	13	29
HYBRID-FOLD-1	FOLD1_model_25.k50_0.25_32_slow	TRUE	0.00025	5	0.25	32	0.01	FALSE	0.5	TRUE	0.2	1	96	5	0.2	1	64	4	0.2	48	0.2	0.2	32	0.2	0.2	16	0.2	0.2	0.0131052	0.0329329	0.0302283	0.0502672	0.0278169	0.0448967	0.0266721	0.0690853	0.0329975	0.0822562	0.0321557	0.0913295	0.0344998	0.0659414	0.0467382	0.0965968	0.0336921	0.0715319	24	56
HYBRID-FOLD-1	FOLD1_model_25.k75.skim_0.25_32_med	TRUE	0.0005	5	0.25	32	0.01	FALSE	0.75	TRUE	0.2	1	64	6	0.2	1	64	4	0.2	32	0.2	0.2	32	0.2	0.2	16	0.2	0.2	0.0141419	0.0309185	0.0316992	0.0502022	0.0288763	0.0472186	0.028003	0.0730016	0.0350223	0.080984	0.0336738	0.0908876	0.0364249	0.0668782	0.0484679	0.0985185	0.0353151	0.0724502	12	14
HYBRID-FOLD-1	FOLD1_model_25_0.9	TRUE	0.001	5	0.9	64	0.01	TRUE	0.25	TRUE	0.2	1	96	5	0.2	1	64	4	0.2	48	0.2	0.2	32	0.2	0.2	16	0.2	0.2	0.015179	0.0389823	0.0332821	0.050784	0.0305573	0.0444168	0.0303919	0.0731335	0.0376033	0.0829808	0.0357544	0.0999374	0.0388283	0.0679279	0.0514446	0.0954425	0.0375872	0.0733621	10	12
HYBRID-FOLD-1	FOLD1_model_25_0.75	TRUE	0.001	5	0.75	64	0.01	TRUE	0.25	TRUE	0.2	1	96	5	0.2	1	64	4	0.2	48	0.2	0.2	32	0.2	0.2	16	0.2	0.2	0.0162026	0.0434038	0.0344038	0.0546966	0.0317895	0.0533114	0.0327157	0.0654529	0.0404859	0.0779818	0.0371667	0.0851072	0.0411907	0.0677377	0.0533937	0.0994644	0.0394954	0.0734633	6	12
HYBRID-FOLD-1	FOLD1_model_25_0.25_wd_0.1	TRUE	0.001	5	0.25	64	0.1	TRUE	0.25	TRUE	0.2	1	96	5	0.2	1	64	4	0.2	48	0.2	0.2	32	0.2	0.2	16	0.2	0.2	0.0192576	0.0435668	0.0378996	0.0552579	0.034734	0.0524644	0.0379083	0.0849976	0.0466665	0.0933342	0.0433399	0.10461	0.0462806	0.0716841	0.059168	0.101267	0.0444552	0.0794238	4	5
HYBRID-FOLD-1	FOLD1_model_25_0.1	TRUE	0.001	5	0.1	64	0.01	FALSE	0.25	TRUE	0.2	1	96	5	0.2	1	64	4	0.2	48	0.2	0.2	32	0.2	0.2	16	0.2	0.2	0.0144823	0.0427513	0.0326521	0.053849	0.0297276	0.0457653	0.0300147	0.0999197	0.0367445	0.120372	0.0346442	0.108149	0.0378249	0.067664	0.0503541	0.0991095	0.036701	0.0809272	14	15
HYBRID-FOLD-1	FOLD1_model_25_0.25_slow	TRUE	0.0001	5	0.25	64	0.01	FALSE	0.25	TRUE	0.2	1	96	5	0.2	1	64	4	0.2	48	0.2	0.2	32	0.2	0.2	16	0.2	0.2	0.0214502	0.0449446	0.0397786	0.0566589	0.0365565	0.0526324	0.0381442	0.086489	0.0471306	0.0939367	0.0426861	0.104026	0.0481202	0.072783	0.0605588	0.104971	0.0457428	0.0809957	11	12
HYBRID-FOLD-1	FOLD1_model_25_0.25_wd_0.001	TRUE	0.001	5	0.25	64	0.001	TRUE	0.25	TRUE	0.2	1	96	5	0.2	1	64	4	0.2	48	0.2	0.2	32	0.2	0.2	16	0.2	0.2	0.0202862	0.0573834	0.0387718	0.0837292	0.0358722	0.0824474	0.037725	0.0792169	0.0465991	0.086709	0.0426772	0.0910676	0.0472217	0.0709845	0.0591644	0.096857	0.0448642	0.0820065	2	3

## Sheet: HYBRID-FOLD-2
dataset	model	includes_sequence	initial_learning_rate	reducelr_patience	quantile_clip	batch_size	weight_decay	decay_filter	output_k_ratio	gpsconv	gpsconv_dropout	component_1_depth	component_1_channels	component_1_heads	component_1_dropout	component_2_depth	component_2_channels	component_2_heads	component_2_dropout	global_fold_pool_channels	global_fold_pool_dropgate	global_fold_pool_dropmap	global_interface_pool_channels	global_interface_pool_dropgate	global_interface_pool_dropmap	interface_pool_channels	interface_pool_dropgate	interface_pool_dropmap	training_bb_lddt	validation_bb_lddt	training_oligo_gdtts	validation_oligo_gdtts	training_oligo_gdtha	validation_oligo_gdtha	training_ilddt	validation_ilddt	training_ics	validation_ics	training_ips	validation_ips	training_per_interface_ics	validation_per_interface_ics	training_per_interface_ips	validation_per_interface_ips	training_loss	validation_loss	best_epoch	total_epochs
HYBRID-FOLD-2	FOLD2_model_25.even.drop_0.25_32	TRUE	0.001	5	0.25	32	0.01	FALSE	0.25	TRUE	0.35	1	96	5	0.35	1	64	4	0.35	32	0.1	0.1	32	0.1	0.1	32	0.1	0.1	0.0160153	0.0366793	0.0339552	0.0657146	0.0309598	0.05737	0.0312579	0.0985101	0.038827	0.11104	0.0362071	0.0967572	0.0405433	0.0703849	0.0523654	0.0880816	0.0388291	0.0790858	9	82
HYBRID-FOLD-2	FOLD2_model_25.even.drop.k50_0.25_16_med	TRUE	0.0005	5	0.25	16	0.01	FALSE	0.5	TRUE	0.35	1	96	5	0.35	1	64	4	0.35	32	0.1	0.1	32	0.1	0.1	32	0.1	0.1	0.0162886	0.0368358	0.0350624	0.0648623	0.0321294	0.0617323	0.0329417	0.097601	0.0420428	0.111649	0.0388982	0.101594	0.0446992	0.0710657	0.0563088	0.0908069	0.0416989	0.0809255	5	36
HYBRID-FOLD-2	FOLD2_model_25.k25.drop_0.25_32_med	TRUE	0.0005	5	0.25	32	0.01	FALSE	0.25	TRUE	0.35	1	96	5	0.35	1	64	4	0.35	48	0.1	0.1	32	0.1	0.1	16	0.1	0.1	0.0153942	0.03766	0.0336761	0.0653356	0.0308542	0.0626194	0.0316694	0.10498	0.039883	0.120917	0.0368887	0.107714	0.0422104	0.069224	0.054056	0.0871037	0.0397637	0.0816705	10	33
HYBRID-FOLD-2	FOLD2_model_25.k50_0.25_32_med	TRUE	0.0005	5	0.25	32	0.01	FALSE	0.5	TRUE	0.2	1	96	5	0.2	1	64	4	0.2	48	0.2	0.2	32	0.2	0.2	16	0.2	0.2	0.0164608	0.0438079	0.0350726	0.0647746	0.0326679	0.0581708	0.0319853	0.1082	0.0396676	0.129319	0.0376718	0.109213	0.0414588	0.0713099	0.054651	0.0850929	0.0401546	0.0834047	5	21
HYBRID-FOLD-2	FOLD2_model_25.k25_0.25_32_med	TRUE	0.0005	5	0.25	32	0.01	FALSE	0.25	TRUE	0.2	1	96	5	0.2	1	64	4	0.2	48	0.2	0.2	32	0.2	0.2	16	0.2	0.2	0.0131639	0.0369798	0.0310594	0.0609332	0.0289334	0.0569651	0.0268474	0.110242	0.0335858	0.135123	0.0319777	0.109318	0.0360229	0.0713135	0.0485481	0.0867154	0.03494	0.0841204	17	31
HYBRID-FOLD-2	FOLD2_model_25.k50.drop.ibal_0.25_32_med	TRUE	0.0005	5	0.25	32	0.01	FALSE	0.5	TRUE	0.35	1	96	5	0.35	1	64	4	0.2	48	0.2	0.2	32	0.2	0.2	32	0.2	0.2	0.0160179	0.0384103	0.0337881	0.0647355	0.0308334	0.0611998	0.0296022	0.103068	0.0367741	0.121233	0.0357134	0.11014	0.0388505	0.0744388	0.0519872	0.0948823	0.0379368	0.084276	9	46

## Sheet: HYBRID-FOLD-3
dataset	model	includes_sequence	initial_learning_rate	reducelr_patience	quantile_clip	batch_size	weight_decay	decay_filter	output_k_ratio	gpsconv	gpsconv_dropout	component_1_depth	component_1_channels	component_1_heads	component_1_dropout	component_2_depth	component_2_channels	component_2_heads	component_2_dropout	global_fold_pool_channels	global_fold_pool_dropgate	global_fold_pool_dropmap	global_interface_pool_channels	global_interface_pool_dropgate	global_interface_pool_dropmap	interface_pool_channels	interface_pool_dropgate	interface_pool_dropmap	training_bb_lddt	validation_bb_lddt	training_oligo_gdtts	validation_oligo_gdtts	training_oligo_gdtha	validation_oligo_gdtha	training_ilddt	validation_ilddt	training_ics	validation_ics	training_ips	validation_ips	training_per_interface_ics	validation_per_interface_ics	training_per_interface_ips	validation_per_interface_ips	training_loss	validation_loss	best_epoch	total_epochs
HYBRID-FOLD-3	FOLD3_model_25.even.drop_0.25_32	TRUE	0.001	5	0.25	32	0.01	FALSE	0.25	TRUE	0.35	1	96	5	0.35	1	64	4	0.35	32	0.1	0.1	32	0.1	0.1	32	0.1	0.1	0.0112716	0.0269058	0.0287605	0.046284	0.0259161	0.0423519	0.0243588	0.046298	0.030823	0.0539728	0.0295423	0.0616325	0.0342295	0.0518768	0.0465252	0.0784341	0.032534	0.0556982	68	89
HYBRID-FOLD-3	FOLD3_model_25.k50_0.25_32_med	TRUE	0.0005	5	0.25	32	0.01	FALSE	0.5	TRUE	0.2	1	96	5	0.2	1	64	4	0.2	48	0.2	0.2	32	0.2	0.2	16	0.2	0.2	0.0115411	0.027944	0.0292425	0.043588	0.0265637	0.0400043	0.0241835	0.0470013	0.0303393	0.0567894	0.0302526	0.0657596	0.0333727	0.0530483	0.0465674	0.0822202	0.0324749	0.057241	22	26
HYBRID-FOLD-3	FOLD3_model_25.even.drop.k50_0.25_16_med	TRUE	0.0005	5	0.25	16	0.01	FALSE	0.5	TRUE	0.35	1	96	5	0.35	1	64	4	0.35	32	0.1	0.1	32	0.1	0.1	32	0.1	0.1	0.0147576	0.032652	0.0329071	0.0459037	0.0294319	0.0393918	0.0290879	0.0475872	0.0362286	0.061316	0.0344444	0.0636044	0.0382102	0.0537239	0.050476	0.0794952	0.0367069	0.0575094	13	31

## Sheet: HYBRID-FOLD-4
dataset	model	includes_sequence	initial_learning_rate	reducelr_patience	quantile_clip	batch_size	weight_decay	decay_filter	output_k_ratio	gpsconv	gpsconv_dropout	component_1_depth	component_1_channels	component_1_heads	component_1_dropout	component_2_depth	component_2_channels	component_2_heads	component_2_dropout	global_fold_pool_channels	global_fold_pool_dropgate	global_fold_pool_dropmap	global_interface_pool_channels	global_interface_pool_dropgate	global_interface_pool_dropmap	interface_pool_channels	interface_pool_dropgate	interface_pool_dropmap	training_bb_lddt	validation_bb_lddt	training_oligo_gdtts	validation_oligo_gdtts	training_oligo_gdtha	validation_oligo_gdtha	training_ilddt	validation_ilddt	training_ics	validation_ics	training_ips	validation_ips	training_per_interface_ics	validation_per_interface_ics	training_per_interface_ips	validation_per_interface_ips	training_loss	validation_loss	best_epoch	total_epochs
HYBRID-FOLD-4	FOLD4_model_25.even.drop.k50_0.25_16_med	TRUE	0.0005	5	0.25	16	0.01	FALSE	0.5	TRUE	0.35	1	96	5	0.35	1	64	4	0.35	32	0.1	0.1	32	0.1	0.1	32	0.1	0.1	0.0153768	0.0380749	0.0333571	0.0538348	0.030353	0.0509931	0.0291371	0.0721156	0.0368703	0.0825331	0.0352755	0.0899166	0.0380503	0.0646411	0.0507142	0.088951	0.0370295	0.070687	10	60
HYBRID-FOLD-4	FOLD4_model_25.k50_0.25_16_med	TRUE	0.0005	5	0.25	16	0.01	FALSE	0.5	TRUE	0.2	1	96	5	0.2	1	64	4	0.2	48	0.2	0.2	32	0.2	0.2	16	0.2	0.2	0.0162086	0.0333313	0.0341275	0.0514042	0.0312864	0.04971	0.0304357	0.0765451	0.0376251	0.0890994	0.0366923	0.0830409	0.0387863	0.0654118	0.0522605	0.0899163	0.038095	0.0707596	5	27
HYBRID-FOLD-4	FOLD4_model_25.k50_0.25_32_med	TRUE	0.0005	5	0.25	32	0.01	FALSE	0.5	TRUE	0.2	1	96	5	0.2	1	64	4	0.2	48	0.2	0.2	32	0.2	0.2	16	0.2	0.2	0.0148668	0.0361658	0.0324512	0.0515197	0.0295704	0.0505739	0.0291202	0.0789861	0.0371402	0.091768	0.0350882	0.0835156	0.0385518	0.0666079	0.0516542	0.0857355	0.0372015	0.0707966	9	35
HYBRID-FOLD-4	FOLD4_model_25.even.drop_0.25_32	TRUE	0.001	5	0.25	32	0.01	FALSE	0.25	TRUE	0.35	1	96	5	0.35	1	64	4	0.35	32	0.1	0.1	32	0.1	0.1	32	0.1	0.1	0.0158189	0.0390571	0.0332094	0.0556877	0.0305803	0.0530162	0.0305321	0.0766825	0.0375989	0.0888604	0.0360251	0.0840799	0.0396868	0.0678623	0.053437	0.0839218	0.0383703	0.0710613	9	27

## Sheet: HYBRID-FOLD-5
dataset	model	includes_sequence	initial_learning_rate	reducelr_patience	quantile_clip	batch_size	weight_decay	decay_filter	output_k_ratio	gpsconv	gpsconv_dropout	component_1_depth	component_1_channels	component_1_heads	component_1_dropout	component_2_depth	component_2_channels	component_2_heads	component_2_dropout	global_fold_pool_channels	global_fold_pool_dropgate	global_fold_pool_dropmap	global_interface_pool_channels	global_interface_pool_dropgate	global_interface_pool_dropmap	interface_pool_channels	interface_pool_dropgate	interface_pool_dropmap	training_bb_lddt	validation_bb_lddt	training_oligo_gdtts	validation_oligo_gdtts	training_oligo_gdtha	validation_oligo_gdtha	training_ilddt	validation_ilddt	training_ics	validation_ics	training_ips	validation_ips	training_per_interface_ics	validation_per_interface_ics	training_per_interface_ips	validation_per_interface_ips	training_loss	validation_loss	best_epoch	total_epochs
HYBRID-FOLD-5	FOLD5_model_25.even.drop.k50_0.25_16_med	TRUE	0.0005	5	0.25	16	0.01	FALSE	0.5	TRUE	0.35	1	96	5	0.35	1	64	4	0.35	32	0.1	0.1	32	0.1	0.1	32	0.1	0.1	0.0117442	0.0320498	0.0293044	0.0475724	0.027403	0.0391139	0.0245295	0.0498213	0.0312106	0.0575341	0.030153	0.0638451	0.0327774	0.0538053	0.0442679	0.0792215	0.0319432	0.0574181	23	56
HYBRID-FOLD-5	FOLD5_model_25.even.drop_0.25_32	TRUE	0.001	5	0.25	32	0.01	FALSE	0.25	TRUE	0.35	1	96	5	0.35	1	64	4	0.35	32	0.1	0.1	32	0.1	0.1	32	0.1	0.1	0.0164035	0.0306125	0.0345371	0.0473355	0.0322477	0.0395234	0.0311338	0.056865	0.0390752	0.0657479	0.0361737	0.0709376	0.0417327	0.0601313	0.0532236	0.083524	0.0392966	0.0618323	12	22
HYBRID-FOLD-5	FOLD5_model_25.k50_0.25_32_med	TRUE	0.0005	5	0.25	32	0.01	FALSE	0.5	TRUE	0.2	1	96	5	0.2	1	64	4	0.2	48	0.2	0.2	32	0.2	0.2	16	0.2	0.2	0.014668	0.031983	0.0321007	0.0491525	0.0300187	0.0410159	0.0275702	0.0562563	0.0339776	0.0669458	0.0328147	0.0748936	0.0345141	0.0585713	0.0474817	0.0872519	0.034582	0.0631431	13	18

## Sheet: v0
dataset	model	includes_sequence	initial_learning_rate	reducelr_patience	quantile_clip	batch_size	weight_decay	decay_filter	output_k_ratio	gpsconv	gpsconv_dropout	component_1_depth	component_1_channels	component_1_heads	component_1_dropout	component_2_depth	component_2_channels	component_2_heads	component_2_dropout	global_fold_pool_channels	global_fold_pool_dropgate	global_fold_pool_dropmap	global_interface_pool_channels	global_interface_pool_dropgate	global_interface_pool_dropmap	interface_pool_channels	interface_pool_dropgate	interface_pool_dropmap	training_bb_lddt	validation_bb_lddt	training_oligo_gdtts	validation_oligo_gdtts	training_oligo_gdtha	validation_oligo_gdtha	training_ilddt	validation_ilddt	training_ics	validation_ics	training_ips	validation_ips	training_per_interface_ics	validation_per_interface_ics	training_per_interface_ips	validation_per_interface_ips	training_loss	validation_loss	best_epoch	total_epochs
v0	model_25_updated	TRUE	0.001	10		64	0.01	FALSE	0.25	TRUE	0.2	1	96	5	0.2	1	64	4	0.2	48	0.2	0.2	32	0.2	0.2	16	0.2	0.2		0.0294814		0.0439822		0.0397811		0.0692437		0.0758494		0.0772207		0.061215		0.0813766	0.0375455	0.0639327	19	24
v0	model_21_updated	TRUE	0.001	10		64	0.01	FALSE	0.25	TRUE	0.2	1	96	5	0.2	1	64	4	0.2	32	0.2	0.2	32	0.2	0.2	32	0.2	0.2		0.0294428		0.046968		0.0428001		0.0665628		0.0738562		0.0722273		0.0628882		0.0812443	0.0373756	0.0640901	15	22
v0	model_19_updated	TRUE	0.001	10		64	0.01	FALSE	0.25	TRUE	0.25	1	96	5	0.25	1	64	4	0.25	32	0.25	0.25	32	0.25	0.25	32	0.25	0.25		0.0267412		0.0463238		0.0398515		0.0693107		0.0773916		0.0739016		0.0629594		0.0831256	0.0366046	0.0642983	21	25
v0	model_26_updated	TRUE	0.001	10		64	0.01	FALSE	0.25	TRUE	0.2	1	96	5	0.2	1	64	4	0.2	48	0.2	0.2	48	0.2	0.2	16	0.2	0.2		0.0311513		0.0486718		0.0422027		0.0646174		0.0723931		0.0701921		0.0644597		0.0821691	0.0380345	0.0643544	15	30
v0	model_24_updated	TRUE	0.001	10		64	0.01	FALSE	0.25	TRUE	0.2	1	96	5	0.2	1	64	4	0.2	16	0.2	0.2	16	0.2	0.2	16	0.2	0.2		0.0320639		0.0484758		0.0433511		0.0657524		0.0731965		0.0724223		0.0642648		0.0814829	0.0373296	0.0645477	24	31
v0	model_23_updated	TRUE	0.001	10		64	0.01	FALSE	0.25	TRUE	0.2	1	96	5	0.2	1	64	4	0.2	64	0.2	0.2	64	0.2	0.2	64	0.2	0.2		0.028231		0.0496521		0.0457595		0.067617		0.0788237		0.0708258		0.0631972		0.0806263	0.0372261	0.064658	18	25
v0	model_13	FALSE	0.001	10		64	0.01	FALSE	0.25	TRUE	0.25	1	48	4	0.25	1	32	3	0.25	32	0.25	0.25	32	0.25	0.25	32	0.25	0.25		0.0327128		0.049249		0.0430733		0.0662477		0.0729186		0.0726109		0.0639462		0.0826942	0.0448721	0.0648922	17	25
v0	model_27_updated	TRUE	0.001	10		64	0.01	FALSE	0.25	TRUE	0.2	1	96	5	0.2	1	64	4	0.2	48	0.2	0.2	16	0.2	0.2	16	0.2	0.2		0.0304224		0.0463446		0.0422125		0.0682971		0.0738303		0.0764342		0.062447		0.0840856	0.0385298	0.0648938	13	30
v0	model_13_updated	TRUE	0.001	10		64	0.01	FALSE	0.25	TRUE	0.25	1	48	4	0.25	1	32	3	0.25	32	0.25	0.25	32	0.25	0.25	32	0.25	0.25		0.0300012		0.0472993		0.0422884		0.0684157		0.0781045		0.0737324		0.0639882		0.0837246	0.0411476	0.0654683	20	25
v0	model_16	FALSE	0.001	10		64	0.01	FALSE	0.25	TRUE	0.25	1	48	4	0.25	1	24	2	0.25	32	0.25	0.25	32	0.25	0.25	32	0.25	0.25		0.0298635		0.0464858		0.0423277		0.0646719		0.0728824		0.0726947		0.0664971		0.0880256	0.049765	0.0662177	10	25
v0	model_20_updated	TRUE	0.001	10		64	0.01	FALSE	0.25	TRUE	0.25	1	96	4	0.25	1	64	3	0.25	32	0.25	0.25	32	0.25	0.25	32	0.25	0.25		0.0326609		0.0498218		0.0461133		0.0677854		0.0787338		0.0757711		0.0633349		0.0821911	0.038685	0.0662258	15	25
v0	model_17	FALSE	0.001	10		64	0.01	FALSE	0.25	TRUE	0.25	1	48	4	0.25	1	48	4	0.25	32	0.25	0.25	32	0.25	0.25	32	0.25	0.25		0.0300336		0.0479255		0.0458096		0.0672592		0.0748923		0.0738353		0.0662987		0.0866472	0.047097	0.0667145	13	25
v0	model_14	FALSE	0.001	10		64	0.01	FALSE	0.25	TRUE	0.25	1	64	5	0.25	1	32	3	0.25	32	0.25	0.25	32	0.25	0.25	32	0.25	0.25		0.0323159		0.0476777		0.0449642		0.0645954		0.0758982		0.0742159		0.0650303		0.0871926	0.0468638	0.066717	11	21
v0	model_22_updated	TRUE	0.001	10		32	0.01	FALSE	0.2	TRUE	0.2	1	96	5	0.2	1	64	4	0.2	32	0.2	0.2	32	0.2	0.2	32	0.2	0.2		0.0321161		0.0513006		0.0483983		0.0713967		0.079881		0.0788511		0.0622187		0.0827721	0.0437694	0.0671836	5	15
v0	model_12	FALSE	0.001	10		64	0.01	FALSE	0.25	TRUE	0.25	1	32	3	0.25	1	32	3	0.25	32	0.25	0.25	32	0.25	0.25	32	0.25	0.25		0.0348737		0.0503331		0.0443225		0.0690034		0.0774143		0.0730677		0.0659043		0.0868	0.0467003	0.0673941	22	25
v0	model_6	FALSE	0.001	10		64	0.01	FALSE	0.25	TRUE	0.25	1	16	2	0.25	1	16	2	0.25	32	0.25	0.25	32	0.25	0.25	32	0.25	0.25		0.0309477		0.0500421		0.0435766		0.0697724		0.0789735		0.0782492		0.0677755		0.0874591	0.0487193	0.0680746	17	25
v0	model_18	FALSE	0.001	10		64	0.01	FALSE	0.25	TRUE	0.25	2	48	4	0.25	1	32	3	0.25	32	0.25	0.25	32	0.25	0.25	32	0.25	0.25		0.0311758		0.0492825		0.0421269		0.0706039		0.0816408		0.0767826		0.0665174		0.0877897	0.044318	0.0682715	10	22
v0	model_7	FALSE	0.001	10		64	0.01	FALSE	0.25	TRUE	0.25	1	32	4	0.25	1	32	4	0.25	32	0.25	0.25	32	0.25	0.25	32	0.25	0.25		0.0300172		0.0478432		0.0422695		0.0722562		0.0838419		0.08002		0.0673315		0.087066	0.0499601	0.0685493	7	25
v0	model_0	FALSE	0.001	10		64	0.01	FALSE	0.25	TRUE	0.25	1	16	2	0.25	1	8	1	0.25	32	0.25	0.25	32	0.25	0.25	32	0.25	0.25		0.0330397		0.0489595		0.0419259		0.0700959		0.0799764		0.0772311		0.0680528		0.0913387	0.0497177	0.069092	16	25
v0	model_2	FALSE	0.001	10		64	0.01	FALSE	0.35	TRUE	0.1	1	16	2	0.1	0				16	0.25	0.25	16	0.25	0.25	16	0.25	0.25		0.0303998		0.0507555		0.0456285		0.0691786		0.0786994		0.0694225		0.068207		0.0914637	0.0485995	0.0692166	15	25
v0	model_8	FALSE	0.001	10		64	0.01	FALSE	0.25	TRUE	0.25	2	16	2	0.25	1	16	2	0.25	32	0.25	0.25	32	0.25	0.25	32	0.25	0.25		0.0322578		0.0514256		0.0458838		0.0712129		0.0782978		0.0741867		0.0678912		0.0908197	0.0484186	0.0692545	24	25
v0	model_15	FALSE	0.001	10		64	0.01	FALSE	0.25	TRUE	0.25	1	64	4	0.25	1	48	3	0.25	32	0.25	0.25	32	0.25	0.25	32	0.25	0.25		0.0339225		0.0512488		0.0454945		0.0714951		0.0822606		0.0797208		0.0667767		0.0875521	0.0453471	0.0695301	17	25
v0	model_11	FALSE	0.001	10		64	0.01	FALSE	0.25	TRUE	0.25	1	16	3	0.25	1	16	3	0.25	32	0.25	0.25	32	0.25	0.25	32	0.25	0.25		0.0375956		0.0506366		0.0462636		0.0692827		0.079751		0.0758676		0.0665555		0.0905444	0.0493873	0.069619	17	25
v0	model_9	FALSE	0.001	10		64	0.01	FALSE	0.25	TRUE	0.25	2	16	2	0.25	1	16	2	0.25	32	0.25	0.25	32	0.25	0.25	32	0.25	0.25		0.0365914		0.0540819		0.0477435		0.0719019		0.080586		0.0791987		0.0684524		0.08681	0.048055	0.0699988	19	50
v0	model_10	FALSE	0.001	10		64	0.01	FALSE	0.25	TRUE	0.25	1	16	2	0.25	2	16	2	0.25	32	0.25	0.25	32	0.25	0.25	32	0.25	0.25		0.0357498		0.0540043		0.0490199		0.074072		0.0823563		0.078256		0.0692298		0.0888315	0.0490224	0.0706792	24	25
v0	model_5	FALSE	0.001	10		64	0.01	FALSE	0.25	TRUE	0.3	1	16	2	0.3	1	8	1	0.3	32	0.3	0.3	32	0.3	0.3	32	0.3	0.3		0.0332759		0.0510146		0.0432951		0.0717378		0.0812146		0.078474		0.0695315		0.0939771	0.0514438	0.0707785	12	25
v0	model_4	FALSE	0.0001	10		64	0.01	FALSE	0.25	TRUE	0.3	1	16	2	0.3	1	8	1	0.3	32	0.3	0.3	32	0.3	0.3	32	0.3	0.3		0.0357757		0.0521482		0.0473467		0.0798184		0.0860961		0.0810467		0.068782		0.09323	0.0528159	0.0719231	45	50
v0	model_1	FALSE	0.001	10		64	0.01	FALSE	0.25	FALSE		1	16	2	0.25	1	8	1	0.25	16	0.25	0.25	16	0.25	0.25	16	0.25	0.25		0.0330589		0.060154		0.0545124		0.0803011		0.0898557		0.0846537		0.0731472		0.0922309	0.0606693	0.0746563	12	25
v0	model_3	FALSE	0.0001	10		64	0.01	FALSE	0.25	TRUE	0.25	1	16	2	0.25	1	8	1	0.25	32	0.25	0.25	32	0.25	0.25	32	0.25	0.25		0.0365632		0.0582427		0.0549026		0.0839293		0.0962038		0.0909422		0.0721591		0.0983488	0.0561251	0.0788506	23	25
